# Supplementary material for: Horse Housing on Prince Edward Island, Canada: Attitudes and Experiences Related to Keeping Horses Outdoors and in Groups
Source: Animals (Basel). 2023 Jan 13;13(2):275. doi: 10.3390/ani13020275 (PMC9855179; doi:10.3390/ani13020275)
Supplement: Supplementary file 1 [file animals-13-00275-s001.zip]

Archive with 1 entries (1 files):
- animals-2135310-supplementary.pdf
